# Supplementary material for: Novel Riboswitch Ligand Analogs as Selective Inhibitors of Guanine-Related Metabolic Pathways
Source: PLoS Pathog. 2010 Apr 22;6(4):e1000865. doi: 10.1371/journal.ppat.1000865 (PMC2858708; doi:10.1371/journal.ppat.1000865)
Supplement: Table S1 — Transcriptomic microarray showing the relative expression of S. aureus genes as a function of PC1 and GMP. (0.08 MB XLS) [file ppat.1000865.s009.xls]

## Sheet: Sheet1
SUPPLEMENTARY TABLE 1
Experimental conditions (Test vs control Cy3 vs Cy5, PC1 600µg/mL alone or with 100 µM GMP, incubation time 30min, S aureus ATCC29213 inoculation 10e8 CFU/mL)
				PC1 conditions	PC1+GMP
ID SACOL	Gene	General Function	Gene Description	Expression mean	Expression mean
				(log2 test vs control)	(log2 test vs control)
1254	ARNr16S	Control	Ribosomal RNA 16S	-2.27632	0.124167
1159	sdhA	Energy metabolism	Succinate dehydrogenase	-2.26676	0.209534
1160	sdhB	Energy metabolism	Succinate dehydrogenase	-2.20504	0.100399
672	sarA	Virulence regulator	Staphylococcal accessory regulator A	-2.13986	-1.15324
1158	sdhC	Energy metabolism	Succinate dehydrogenase	-1.97184	0.249346
272		Stress response	Hypothetical protein	-1.9077	-1.60632
18	purA	Nucleic acid metabolism	Adenylsuccinate synthetase	-1.84626	0.0403756
144	cap5I	Virulence capsule	Capsular polysaccharide biosynthesis	-1.81565	-2.88906
149	cap5N	Virulence capsule	Capsular polysaccharide biosynthesis	-1.78401	-2.82111
2025	agrC	Virulence regulator	Accessory gene regulator protein C	-1.77767	-1.38246
2026	agrA	Virulence regulator	Accessory gene regulator protein A	-1.77436	-1.49015
2218	adk	Nucleic acid metabolism	Adenylate kinase	-1.76443	0.589717
1371	guaC	Nucleic acid metabolism	GMP reductase	-1.76038	-2.2383
2242		Nucleic acid metabolism	Xanthine/uracil permease	-1.75113	-2.55237
2213	rpoA	Nucleic acid metabolism	DNA-directed RNA polymerase, alpha subunit	-1.74163	0.447416
1449	sucA	Energy metabolism	2-oxoglutarate dehydrogenase	-1.71331	-0.192127
145	cap5J	Virulence capsule	Capsular polysaccharide biosynthesis	-1.68808	-2.44135
1734	gapA2	Energy metabolism	Glyceraldehyde 3P deshydrogenase	-1.66096	-0.140416
2340	gltS	Membrane transport	Sodium/glutamate symporter	-1.65431	0.171928
2688	icaR	Virulence biofilm	Intercellular adhesion regulator	-1.64588	-1.45154
140	cap5E	Virulence capsule	Capsular polysaccharide biosynthesis	-1.6415	-3.195
1908	fumC	Energy metabolism	Fumarate hydratase	-1.62333	-0.820555
150	cap5O	Virulence capsule	Capsular polysaccharide biosynthesis	-1.60915	-2.66142
2694	lip	Virulence	Triacylglycerol lipase	-1.57826	-1.24306
936	dltB	Cell wall/Cell division	DltB protein, lipoteichoic acid synthesis	-1.57072	-0.449326
1490	pbp2	Cell wall/Cell division	Penicillin-binding protein 2	-1.5526	0.220384
142	cap5G	Virulence capsule	Capsular polysaccharide biosynthesis, UDP-N-acetylglucosamine 2-epimerase	-1.54745	-2.91801
1396	fmtC	Cell wall/Cell division	Membrane protein, putative (methicillin/oxacillin resistance-related protein)	-1.54338	-1.35859
20	yycG	Regulation	Sensory box histidine kinase, two component system	-1.52139	-0.862262
938	dltD	Cell wall/Cell division	DltD protein, lipoteichoic acid synthesis	-1.51946	-0.338891
2363		Energy metabolism	L-lactate permease	-1.50377	3.02192
2271		Membrane transport	Molybdenum ABC transporter, permease protein	-1.50351	-1.02333
1194	pbpA	Cell wall/Cell division	Penicillin-binding protein 1	-1.49185	-0.378793
1026		Stress response	Conserved hypothetical protein (toxic anion resistance)	-1.48793	-0.0201792
1373		Stress response	Conserved protein	-1.48759	-1.75851
1195	mraY	Cell wall/Cell division	Phospho-N-acetylmuramoyl-pentapeptide-transferase	-1.47708	-0.325975
1079	purF	Nucleic acid metabolism	Amidophosphoribosyltransferase	-1.47186	-2.87476
2347		Membrane transport	Drug resistance transporter, EmrB/QacA	-1.47146	-0.0802429
2270		Membrane transport	Molybdenum ABC transporter, ATP-binding protein	-1.46875	-1.01398
457	Csb12	Stress response	Conserved protein	-1.46241	0.632822
141	cap5F	Virulence capsule	Capsular polysaccharide biosynthesis	-1.46062	-3.0084
1448	sucB	Energy metabolism	2-oxoglutarate dehydrogenase	-1.45632	-0.443859
1385		Energy metabolism	Aconitate hydratase	-1.45482	0.237684
1173	hla	Virulence enzyme/toxin	Alpha-hemolysin	-1.44446	-0.918134
276	yukA	Virulence enzyme/toxin	Diarrhoeal toxin	-1.40529	-1.14058
22	yycl	Regulation	Unknown function, two component system	-1.40493	-0.857612
950	mnhF	Membrane transport	Na/H antiporter	-1.3948	-0.439061
2718		Membrane transport	Anion transporter family protein	-1.38744	-0.962163
935	dltA	Cell wall/Cell division	D-alanine-activating enzyme / D-alanine-D-alanyl carrier protein ligase	-1.38685	-0.815894
2272		Membrane transport	Molybdenum ABC transporter, molybdenum-binding protein	-1.38325	-0.932692
700		Membrane transport	ABC transporter	-1.37818	-1.3542
195		Membrane transport	Maltose ABC transporter, permease protein	-1.36936	-0.401189
1963	putP	Membrane transport	Proline permease	-1.36872	-0.595244
679		Membrane transport	Na+/H+ antiporter component, MnhA component putative	-1.36594	-4.19493
306		Membrane transport	ABC transporter, ATP-binding protein	-1.34676	-0.378267
148	cap5M	Virulence capsule	Capsular polysaccharide biosynthesis, galactosyltransferase	-1.34455	-1.98089
494	nuoF	Energy metabolism	NADH dehydrogenase I, F subunit	-1.33252	-0.221305
689	mntB	Membrane transport	Manganese ABC transporter, ATP-binding protein	-1.32734	-6.61665
1742	gltA	Energy metabolism	Citrate synthase	-1.32282	0.0822
2023	agrB	Virulence regulator	Accessory gene regulator protein B	-1.3013	-1.16915
1320	glpK	Energy metabolism	Glycerol kinase	-1.29819	0.326744
1196	murD	Cell wall/Cell division	UDP-N-acetylmuramoylalanine-D-glutamate ligase	-1.29274	-0.401742
766	saeR	Virulence regulator	Two-component response regulator systems involved in virulence	-1.29209	-0.684153
860	nuc	Virulence enzyme/toxin	Thermonuclease	-1.29066	-1.86176
762		Virulence enzyme/toxin	Probable hemolysin	-1.28421	-1.24701
151	cap5P	Virulence capsule	Capsular polysaccharide biosynthesis, UDP-N-acetylglucosamine 2-epimerase	-1.27167	-2.60566
701		Nucleic acid metabolism	Nucleoside permease NupC putative	-1.26846	-1.41681
1812	rot	Virulence regulator	Regulator of toxin, Rot	-1.26642	-0.61428
5	gyrB	Nucleic acid metabolism	DNA gyrase, B subunit	-1.26632	-0.239525
136	cap5A	Virulence capsule	Capsular polysaccharide biosynthesis	-1.26509	-3.14199
2287	sarR	Virulence regulator	Staphylococcal accessory regulator R	-1.26416	-1.02978
2577	crtM	Stress response	Dehydrosqualene synthase	-1.26016	-0.348047
799	sstD	Membrane transport	Possible ferrichrome ABC transporter, lipoprotein	-1.25601	0.444779
690	mntA	Membrane transport	Manganese ABC transporter, ATP-binding protein	-1.25127	-6.49645
96	sarS	Virulence regulator	Staphylococcal accessory regulator S involved in virulence	-1.24476	-0.697355
1066	fmt	Cell wall/Cell division	Autolysis and methicillin resistant-related protein	-1.24024	-0.750288
2054	sigB	Stress response	RNA polymerase sigma factor B	-1.24	-0.407055
992	oppC	Membrane transport	Oligopeptide ABC transporter, permease protein	-1.23978	-1.28222
2362	mqo	Energy metabolism	Malate:quinone oxidoreductase	-1.2222	0.0163027
163		Membrane transport	Drug transporter, putative	-1.22176	-0.899878
765	saeS	Virulence regulator	Two-component response regulator systems involved in virulence	-1.20564	-0.440078
2413		Membrane transport	Drug resistance transporter, EmrB/QacA subfamily	-1.1979	-1.19087
154		Energy metabolism	Aldehyde dehydrogenase	-1.19078	-0.0635512
277		Stress response	Hypothetical protein	-1.18908	-1.00298
699	pbp4	Cell wall/Cell division	Penicillin-binding protein 4	-1.18858	-1.0959
2712	drp35	Stress response	drp35 protein, induced by detergents that perturb membrane integrity	-1.18746	0.0217393
95	spa	Virulence adhesin	Immunoglobulin G binding protein A	-1.1839	-2.68955
1637	dnaK	Stress response	Chaperone protein	-1.18174	0.130788
743	bacA	Cell wall/Cell division	bacitracin resistance protein	-1.18065	-0.44189
703		Nucleic acid metabolism	Conserved hypothetical protein	-1.18004	-1.23997
2394	narH	Energy metabolism	Nitrate reductase	-1.18004	-0.324283
1272	codY	Membrane transport	Dipeptide transport operon repressor	-1.17453	0.147534
2067	kdpB	Membrane transport	Potassium-transporting ATPase, B subunit	-1.17253	-2.09197
2293	Csb22	Stress response	NAD/NADP octopine/nopaline dehydrogenase, Csb22	-1.17	-1.24651
86		Membrane transport	Drug transporter, putative	-1.16318	-0.527298
758	fruK	Energy metabolism	1-phosphofructokinase, PTS system	-1.16213	0.233117
541	spoVG	Virulence regulator	StageV sporulation protein G homolog	-1.16157	-0.299397
127		Membrane transport	Phosphonate ABC transporter, ATP-binding protein	-1.15638	-0.463505
1197	divlB	Cell wall/Cell division	Cell division protein	-1.15538	-0.232539
2266	moeA	Membrane transport	Molybdopterin biosynthesis MoeA protein, putative	-1.15404	-0.94298
2125		Stress response	Peptidase, M20/M25/M40 family	-1.15283	-0.846596
1609	pbp3	Cell wall/Cell division	Penicillin-binding protein 3	-1.14827	-0.756625
1639	hrcA	Stress response	Heat-inductible transcription repressor	-1.14581	0.280069
1114		Membrane transport	Mn2+/Fe2+ transporter, NRAMP family	-1.14153	-0.189935
1970	sspB2	Virulence	Cysteine protease	-1.13785	-1.06172
754	norA	Membrane transport	Drug resistance transporter	-1.13117	-0.431114
2291		Virulence	SsaA-like protein	-1.12653	1.23437
2352	tcaA	Cell wall/Cell division	TcaA protein, cell wall, teicoplanin and MRSA associated resistance	-1.1254	-0.657359
809		Regulation	GGDEF Domain protein, c-di-GMP	-1.11944	-0.284887
2582		Cell wall/Cell division	membrane protein, similar to acyltransferase in N315	-1.11738	-0.141703
2430		Membrane transport	ABC transporter, permease/ATP-binding protein	-1.10982	-0.528461
1427		Membrane transport	ABC transporter, ATP-binding protein, not identified	-1.10654	-0.254881
2022	hld	Virulence enzyme/toxin	Delta-hemolysin, RNAIII	-1.10526	-3.16278
1664		Stress response	Conserved hypothetical protein TIGR00370, homolog mazE E.coli	-1.10279	-0.130763
1193	ftsL	Cell wall/Cell division	FtsL protein, putative	-1.09976	-0.838469
1328	glnR	Cell wall/Cell division	Glutamine synthetase repressor	-1.09898	-0.788601
1657		Virulence enzyme/toxin	Probable enterotoxin	-1.09894	0.440228
1103	pdhB	Energy metabolism	Pyruvate dehydrogenase component, beta subunit	-1.09518	0.298375
2576	crtN	Stress response	Squalene desaturase	-1.09508	-0.405757
1790	murC	Cell wall/Cell division	UDP-N-acetylmuramate--alanine ligase	-1.09278	-0.048382
2055	rsbW	Stress response	Anti-sigma factor B	-1.09121	-0.422817
1638	grpE	Stress response	Adaptations to atypical conditions	-1.0908	0.02759
2068	kdpA	Membrane transport	Potassium-transporting ATPase, A subunit	-1.08741	-2.33715
2392	narl	Energy metabolism	Respiratory nitrate reductase, gamma subunit	-1.08663	-0.124831
1994		Membrane transport	ABC transporter, ATP-binding protein, not identified	-1.08496	-0.462714
1198	ftsA	Cell wall/Cell division	Cell division protein FtsA	-1.08444	-0.767581
1912	Csb33	Stress response	Glucosamine-6-phosphate isomerase, putative, Csb33	-1.07917	-0.609536
608	sdrC	Virulence adhesin	Cell adhesion	-1.07845	-0.47161
1105	pdhD	Energy metabolism	Pyruvate dehydrogenase component, lipoamide dehydrogenase	-1.07826	-0.152755
1262	sucC	Energy metabolism	Succinyl-CoA synthase	-1.0767	-0.143017
968	spsA	Membrane transport	Homolog N315 sa 0825, type-I signal peptidase, spsA	-1.0747	-0.395108
1898	cbf1	Nucleic acid metabolism	Cmp-binding-factor 1 (mobile and extrachromosomal element functions)	-1.07462	-0.750342
1414		Membrane transport	ABC transporter, ATP-binding protein, not identified	-1.07071	-0.415127
78	plc	Virulence enzyme/toxin	Phospholipase, Phosphatidylinositol phosphodiesterase	-1.06932	-0.817787
1680	csbD/Csb8	Stress response	Conserved protein	-1.06024	-0.204966
1142	isdD	Membrane transport	Heme-iron transport, heme-iron permease system	-1.05801	-0.249137
2708		Membrane transport	ABC transporter, ATP-binding protein	-1.05614	-0.479052
1184	ext	Virulence enzyme/toxin	Exfoliatine Toxin production	-1.05519	-0.62688
1535	srrA	Virulence regulator	Two-component response regulator systems	-1.055	0.444316
2691	icaB	Virulence biofilm	Biosynthesis and degradation of surface polysaccharides and lipopolysaccharides	-1.05478	-0.668161
2572	copA	Membrane transport	Copper translocating ATPase	-1.05227	-0.673322
620	proP	Stress response	Osmoprotectant proline transporter	-1.04666	-0.472585
209	coa	Virulence enzyme/toxin	Coagulase	-1.04474	2.38004
121	deoD	Nucleic acid metabolism	Purine nucleoside phosphorylase	-1.0441	0.531027
757		Virulence regulator	Transcriptional regulator, DeoR family, PTS system	-1.04278	-0.122195
29		Energy metabolism	Biosynthesis of cofactors, prosthetic groups, and carriers	-1.04198	-0.483875
2006		Virulence enzyme/toxin	Aerolysin/leukocidin family	-1.03809	0.264432
459	pbuX	Nucleic acid metabolism	Xanthine permease	-1.03645	-4.41219
2656	arcB	Energy metabolism	Aspartate / ornithine carbamoyltransferase	-1.03537	-0.19951
1534	srrB	Virulence regulator	Two-component response regulator systems	-1.02985	-0.131151
1199	ftsZ	Cell wall/Cell division	Cell division protein FtsZ	-1.02678	-0.502284
2151	femD	Cell wall /Cell division	FemD protein, phosphoglucosamine mutase	-1.02184	-0.709757
248	lrgB	Cell wall/Cell division	Holin-like LrgB protein, murein hydrolase	-1.02052	-0.626151
969	spsB	Membrane transport	Homolog N315 sa 0826 type-I signal peptidase 1B, spsB	-1.02025	-0.107787
2134		Membrane transport	Conserved hypothetical protein	-1.019	-0.601898
1613		Membrane transport	ABC transporter, ATP-binding protein, not identified	-1.01858	-0.286726
1424		Membrane transport	Phosphate ABC transporter	-1.01709	0.967037
1825		Cell wall/Cell division	N-acetylmuramoyl-L-alanine amidase	-1.01696	0.0707542
2066	kdpC	Membrane transport	Potassium-transporting ATPase, C subunit	-1.01578	-1.97923
660	adh	Energy metabolism	Alcool deshydrogenase, Zn containing	-1.01165	1.12269
1715	hemB	Energy metabolism	Delta-aminolevulinic acid dehydratase	-1.00918	-0.608594
695	tagG	Cell wall/Cell division	Teichoic acid ABC transporter protein, putative	-1.00828	-1.32767
2581		Stress response	Homolog to staphyloxanthine biosynthesis proteins	-1.00712	0.0855462
2004		Virulence enzyme/toxin	Leukocidin	-1.00677	0.349643
1357		Virulence enzyme/toxin	Thermonuclease	-1.00483	-0.698655
2016	groEL	Stress response	Chaperonine	-1.00471	0.259244
2505	sasG	Virulence adhesin	Homolog to Pls, a putative MRSA adhesin	-1.00067	-0.996701
1055	sspC	Virulence enzyme/toxin	Cysteine protease SspC	-0.99885	-0.564826
162		Energy metabolism	Formate dehydrogenase, NAD-dependent	-0.998815	-0.591207
2566	mmpL	Membrane transport	MmpL efflux pump putative	-0.996237	-0.645196
1741	icd	Energy metabolism	Isocitrate dehydrogenase, NADP-dependent	-0.994222	0.332809
1969	purB	Nucleic acid metabolism	Adenylsuccinate lyase	-0.992309	-1.97467
1021		Membrane transport	Possible multi-drug efflux protein	-0.990269	-0.808309
2712	drp35	Stress response	drp35 protein, induced by detergents that perturb membrane integrity	-0.986839	-0.758855
810		Cell wall/Cell division	Undecaprenyl-phosphate alpha-N-acetylglucosaminyltransferase	-0.986138	-0.436233
544	prsA	Energy metabolism	Ribose-phosphate pyrophosphokinase	-0.986093	-0.481878
1944		Stress response	hypothetical protein	-0.983642	-0.167162
1777	htrA	Stress response	Serine protease HtrA	-0.98328	-0.654388
2676	sasA/sdrD	Virulence adhesin	Protein with cell sorting signals	-0.983094	-0.840511
2342	corA	Membrane transport	Magnesium and cobalt transport protein CorA	-0.982353	-0.838902
98	sirB	Membrane transport	Possible staphylobactin ABC transporter	-0.982297	-0.55954
2325		Virulence regulator	transcriptional regulator, LysR family	-0.982061	-0.198418
245	lyt	Cell wall/Cell division	Two-component response regulator systems	-0.981743	-1.12354
2399	nirR	Energy metabolism	Transcriptional regulator NirR	-0.978663	0.141091
1085		Membrane transport	ABC transporter, ATP-binding protein, not identified	-0.977835	-0.390232
2422	hlgB	Virulence enzyme/toxin	Cellular processes: Toxin production and resistance	-0.97767	-0.263423
1398		Cell wall/Cell division	Transcriptional regulator, homolog peptide methionine sulfoxide reductase regulator MsrR	-0.977357	-0.489618
1421		Membrane transport	Phosphate ABC transporter	-0.9772	0.246221
246	lytR	Cell wall/Cell division	Response regulator	-0.9757	-1.14413
1468		Membrane transport	Membrane protein	-0.973497	-0.274303
1743		Membrane transport	Aminoacid permease	-0.972583	-0.562544
1716	hemD	Energy metabolism	Uroporphyrinogen-III synthase HemD	-0.968538	-0.21646
1054	menB	Energy metabolism	Enoyl-CoA hydratase/isomerase family protein	-0.960945	0.107576
2659	aur	Virulence enzyme/toxin	Aureolysin, zinc metalloproteinase	-0.957357	-0.549651
2421	hlgC	Virulence enzyme/toxin	Gamma hemolysin, component C	-0.956319	1.06147
2564	feoB	Membrane transport	FeoB, Possible iron-tranport protein	-0.955742	-0.318324
416		Stress response	Conserved domain protein	-0.954827	-0.378451
2057	rsbU	Stress response	Sigma factor B regulator protein	-0.954535	-1.37144
688	mntC	Membrane transport	Manganese ABC transporter, ATP-binding protein	-0.952744	-6.28959
1057	sspA	Virulence enzyme/toxin	Serine protease V8	-0.951005	-0.790955
609	sdrD	Virulence adhesin	Putative cell-surface protein, unknown ligand	-0.946542	-0.576853
712		Lipid metabolism	Lipase/esterase	-0.945208	-0.598109
2431		Membrane transport	ABC transporter, ATP binding/permease with Fur box	-0.944791	-0.387481
539	purR	Nucleic acid metabolism	Pur operon repressor	-0.943207	-0.471993
718		Membrane transport	ABC transporter, ATP-binding protein, not identified	-0.943103	-0.558095
798	sstC	Membrane transport	Possible ferrichrome ABC transporter ATP-binding protein	-0.942561	-0.0128829
1450	arlS	Virulence regulator	Sensor histidine kinase	-0.941665	-1.5049
2408		Stress response	Lipoprotein, putative, Homolog mazE E.coli	-0.938504	-1.13154
2060	alr	Cell wall/Cell division	Alanine racemase	-0.937939	-1.18413
1013		Membrane transport	Magnesium transporter	-0.936239	-0.764847
415		Stress response	Dyp-type peroxidase family protein	-0.935915	-0.444192
638		Cell wall/Cell division	Phosphomevalonate kinase	-0.935847	-0.279173
31		Cell wall/Cell division	Glycerophosphoryl diester phosphodiesterase, putative	-0.935739	-0.30602
505		Membrane transport	ABC transporter, ATP-binding protein, not identified	-0.935354	-0.600585
2056	rsbV	Stress response	Anti-anti-sigma factor	-0.934178	-0.310576
203		Membrane transport	Possible iron-binding protein	-0.933852	-0.655408
1933	Csb3	Stress response	ThiJ/PfpI family protein, Csb3	-0.928054	-0.405809
1604	glkA	Energy metabolism	Glucokinase	-0.9271	-0.0947835
1640		Energy metabolism	Oxygen-independent coproporphyrinogen III oxidase	-0.927027	-0.33216
1943	vraS	Regulation	Two-component response regulator systems	-0.926169	-0.620808
2395	narG	Energy metabolism	Nitrate reductase	-0.926014	0.285724
1612		Membrane transport	ABC transporter, permease protein	-0.925613	-1.17526
808		Regulation	membrane protein putative, related to c-di-GMP	-0.925361	-0.478839
966	pgi	Energy metabolism	Glucose-6-phosphate isomerase	-0.922687	-0.802528
2509	fnbB	Virulence adhesin	Fibronectin-binding protein, FNBPs	-0.92253	0.704385
50	pls	Virulence adhesin	Methicillin resistant surface protein	-0.920536	-0.423933
2573	copP	Membrane transport	Copper-ion-binding protein	-0.920522	-0.601542
665		Membrane transport	Possible ferrichrome ABC transporter permease	-0.920144	-1.06946
1739	pho	Stress response	Two-component response regulator systems	-0.919056	-0.363601
1415		Membrane transport	ABC transporter, ATP-binding protein, not identified	-0.918488	-0.185669
1611		Regulation	Transcription regulator Fur family homolog	-0.917252	-0.0837447
118	sodA	Stress response	Superoxide dismutase	-0.917145	-1.17035
2171		Membrane transport	Aerobactin biosynthesis protein, IucA/IucC family	-0.91649	-0.531344
2194	hysA	Virulence enzyme/toxin	Hyaluronidase	-0.915049	-0.266496
1932	sgtB	Cell wall/Cell division	Transglycosylase domain protein	-0.912531	-0.29987
159		Membrane transport	ABC transporter, permease	-0.912373	-0.391239
473		Virulence enzyme/toxin	Exotoxin 5, putative	-0.912287	-0.289822
266		Stress response	Hypothetical protein	-0.911801	-0.355389
636	mvk	Cell wall/Cell division	mevalonate kinase	-0.909752	0.125679
691	sirR	Regulation	Iron dependent repressor	-0.909561	-0.226882
1072	folD	Energy metabolism	Methylenetetrahydrofolate dehydrogenase/cyclohydrolase	-0.909419	-1.19704
2198	budA1	Energy metabolism	Alpha-acetolactate decarboxylase	-0.909315	-0.457846
1719	hemA	Energy metabolism	Glutamyl-tRNA reductase	-0.908633	0.0905198
2652	clfB	Virulence adhesin	Ser-Asp rich FNBP	-0.907975	-0.744247
1164		Virulence adhesin	Protein with cell wall sorting signal, fibrinogen-binding protein	-0.907379	0.959801
2506	sarT	Virulence regulator	Staphylococcal accessory regulator T	-0.907223	-0.344877
458	xpt	Nucleic acid metabolism	Xanthine phosphoribosyltransferase	-0.906946	-4.94508
1263	sucD	Energy metabolism	Succinyl-CoA synthase	-0.906895	0.000591939
1028		Virulence enzyme/toxin	Hypothetical protein, probable serine protease	-0.901486	-1.25436
2416		Membrane transport	Cation efflux familiy protein	-0.899146	0.243144
2075		Virulence adhesin	Proteins with cell sorting signals	-0.8986	-0.257377
1423		Membrane transport	Phosphate ABC transporter	-0.897451	-0.089907
97	sirC	Membrane transport	Possible staphylobactin ABC transporter	-0.893923	0.0408484
1636	dnaJ	Stress response	Protein folding and stabilization	-0.89112	-0.124612
6	gyrA	Nucleic acid metabolism	DNA gyrase, A subunit	-0.89005	-0.0216198
1329	femC	Cell wall/Cell division	Biosynthesis of murein sacculus and peptidoglycan	-0.889083	-0.85226
1869	splA	Virulence enzyme/toxin	Protease	-0.886437	-0.330988
2657	arcA	Energy metabolism	Arginine deiminase	-0.885214	0.00403764
944		Energy metabolism	NADH dehydrogenase	-0.884903	-0.2523
666		Membrane transport	Possible ferrichrome ABC transporter permease	-0.883923	-1.07705
247	lrgA	Cell wall/Cell division	Holin-like LrgA protein, murein hydrolase	-0.88339	-0.490229
551	ftsH	Cell wall/Cell division	Cell-division initiation protein, putative	-0.882921	-0.365076
856	cflA	Virulence adhesin	Clumping factor A	-0.881845	0.247179
2689	icaA	Virulence biofilm	Biosynthesis and degradation of surface polysaccharides and lipopolysaccharides	-0.880685	-0.360293
2017	groES	Stress response	Chaperonine	-0.878464	0.288163
2365		Stress response	Conserved hypothetical protein	-0.874681	-0.169353
1806		Virulence adhesin	Proteins with cell sorting signals	-0.874518	-0.82909
422		Membrane transport	ABC transporter, ATP-binding protein, not identified	-0.870716	-0.452711
1422		Membrane transport	Phosphate ABC transporter	-0.865476	-0.0799607
470		Virulence enzyme/toxin	Exotoxin, putative	-0.865463	-0.283077
217		Membrane transport	ABC transporter, ATP-binding protein, not identified	-0.857755	-0.578147
978		Membrane transport	Membrane protein putative	-0.857686	-0.65353
922		Stress response	Conserved hypothetical protein	-0.856917	-0.434719
474		Virulence enzyme/toxin	Exotoxin 4, putative	-0.855032	-0.53568
2580		Stress response	Hypothetical protein	-0.850853	0.127471
2690	icaD	Virulence biofilm	Biosynthesis and degradation of surface polysaccharides and lipopolysaccharides	-0.850026	-0.249587
2511	fnbA	Virulence adhesin	Fibronectin-binding protein A	-0.843984	-0.244323
2150	fmtB/sasB	Virulence adhesin	FmtB, proteins with cell sorting signals, associated to MRSA	-0.841417	-0.405383
696	tagB	Cell wall/Cell division	Teichoic acid biosynthesis protein B	-0.83747	-0.412497
698	tagD	Cell wall/Cell division	Cholinephosphate cytidylyltransferase, putative	-0.836931	-0.678838
787	Csb29	Stress response	Conserved protein, Csb29	-0.836831	0.212836
1352		Membrane transport	ABC transporter, ATP-binding protein, not identified	-0.835867	-0.392595
472		Virulence enzyme/toxin	Exotoxin, putative	-0.832656	-0.385059
2397	nasE	Energy metabolism	Nitrate reductase possible	-0.824953	-0.00825468
1416		Membrane transport	ABC transporter, ATP-binding protein, not identified	-0.823812	-0.333609
2321	Csb28	Stress response	Oxidoreductase dehydrogenase/reductase, Csb28	-0.823468	-0.628859
442		Virulence enzyme/toxin	Possible exotoxin	-0.819301	-1.06304
1040		Membrane transport	ABC transporter, ATP-binding protein, not identified	-0.817807	-0.369254
1411	femB	Cell wall/Cell division	Biosynthesis of murein sacculus and peptidoglycan	-0.815821	-0.197605
1864	splF	Virulence enzyme/toxin	Probable serine protease	-0.808175	-0.357877
2036		Membrane transport	ABC transporter, ATP-binding protein, not identified	-0.804052	-0.982221
2419	hlgA	Virulence enzyme/toxin	Gamma-hemolysin, component A	-0.804044	1.36399
504		Membrane transport	ABC transporter, ATP-binding protein, not identified	-0.803727	-0.454822
460	guaB	Nucleic acid metabolism	Inosine-5-monophosphate dehydrogenase	-0.803408	-1.74008
1271	hsIU	Stress response	Heat shock protein HslVU	-0.803065	0.0964247
907	ent2	Virulence enzyme/toxin	Enterotoxin	-0.801797	-0.26165
1353		Membrane transport	ABC transporter, ATP-binding protein, not identified	-0.800421	-0.515261
264		Membrane transport	ABC transporter, ATP-binding protein, not identified	-0.797669	-0.351138
1222	rpoZ	Nucleic acid metabolism	DNA-directed RNA polymerase, omega subunit	-0.791218	-1.99706
1270	hsIV	Stress response	Heat shock protein HslV	-0.790529	0.0809879
1823	arsB	Membrane transport	Arsenical pump membrane protein	-0.790006	-0.487158
1180		Virulence enzyme/toxin	Exotoxin 3	-0.784577	-0.32033
842	eno	Energy metabolism	Enolase	-0.784384	-0.0283893
1045		Membrane transport	Possible ferrichrome/Iron ABC transp. ATP-binding	-0.783605	-0.54328
2024	agrD	Virulence regulator	Accessory gene regulator protein D	-0.782061	-0.268434
2565	feoA	Membrane transport	FeoA domain protein	-0.778002	-0.445986
244	scdA	Cell wall/Cell division	Cell division and morphogenesis-related protein	-0.777811	-0.146122
186		Membrane transport	ABC transporter, ATP-binding protein, not identified	-0.771906	-0.358415
155		Membrane transport	Cation efflux familiy protein	-0.768143	-0.380517
2375		Membrane transport	Membrane transporter	-0.766862	-0.670225
979	clpB	Stress response	Protease SigA-dependant stress genes / TIGR 2007= ATP-dependent Clp protease, ATP-binding subunit ClpB	-0.764266	0.879255
369	clpP	Stress response	Protease SigA-dependant stress genes / TIGR 2007=Prophage L54a, Clp protease, putative	-0.762749	-0.248117
185		Membrane transport	ABC transporter, ATP-binding protein, not identified	-0.756514	-0.344839
1881	lukE	Virulence enzyme/toxin	Leukotoxin	-0.748804	-0.310961
1717	hemC	Energy metabolism	Porphobilinogen deaminase	-0.748543	0.0361868
2073	murF	Cell wall/Cell division	UDP-N-acetylmuramoyl-tripeptide-D-alanyl-D-alanine ligase	-0.739691	-0.204015
317	geh	Virulence enzyme/toxin	Lipase, glycerol ester hydrolase	-0.725725	-1.83212
1390	parC	Nucleic acid metabolism	DNA topoisomerase IV, A subunit	-0.722003	0.188981
506		Membrane transport	ABC transporter, ATP-binding protein, not identified	-0.715387	-0.719866
2253	femX	Cell wall/Cell division	FemX protein, peptidyl transferase, putative FmhB	-0.714905	-1.67805
941		Energy metabolism	NADH dehydrogenase	-0.710862	-0.349664
1921	bcp	Iron metabolism	Bacterioferritin comigratory protein	-0.703987	-0.757401
2398	nirB	Energy metabolism	Nitrate reductase, large subunit	-0.699085	-0.132129
1056	sspB	Virulence enzyme/toxin	Cysteine protease SspB	-0.693435	-0.861435
478		Virulence enzyme/toxin	Exotoxin 3, putative	-0.692516	0.472855
693	tagA	Cell wall/Cell division	UDP-N-acetyl-D-mannosamine transferase	-0.690842	-1.37679
1714	hemL	Energy metabolism	Glutamate-1-semialdehyde-2,1-aminomutase	-0.689428	-0.470425
2002	map	Stress response	Protein modification and repair	-0.688387	-0.328958
1461	dfrA	Nucleic acid metabolism	Dihydrofolate reductase	-0.6874	-0.272902
2379	Csb19	Stress response	Conserved protein, Csb19 (biosynthesis/metabolism-associated gene in Moisan)	-0.683059	-0.226112
2010		Membrane transport	Iron-compound ABC transporter, subst. binding	-0.682411	-0.274557
2144		Membrane transport	ABC transporter, ATP-binding protein, not identified	-0.679458	-0.344632
2426	bioB	Energy metabolism	Biotin synthetase	-0.679399	0.257238
697	tagX	Cell wall/Cell division	Teichoic acid biosynthesis protein X	-0.679383	-0.838535
2256		Stress response	Transcriptional regulator, MarR family	-0.672569	-0.734783
1327		Stress response	Aluminum resistance protein	-0.672218	-0.0288733
220	hml	Energy metabolism	Flavohemoprotein	-0.671439	-0.266023
797	sstB	Membrane transport	Possible ferrichrome ABC transporter permease	-0.662488	0.0713988
1023	murE	Cell wall/Cell division	UDP-N-acetylmuramoylalanyl-D-glutamate--2,6-diaminopimelate ligase	-0.662435	-1.26505
1417		Membrane transport	ABC transporter, ATP-binding protein, not identified	-0.660888	-0.406761
2683		Cell wall /Cell division	Peptide methionine sulfoxide reductase, putative	-0.658205	-0.754252
2599		Membrane transport	Conserved domain protein	-0.654325	-0.530328
884		Membrane transport	ABC transporter, ATP-binding protein, not identified	-0.651253	-0.898641
2003	hlb	Virulence enzyme/toxin	beta hemolysin	-0.646444	-0.218467
841	pgm	Energy metabolism	Phosphoglycerate mutase (mal, gal to G1-P to G6-P)	-0.646021	0.229922
1459	msrA	Cell wall/Cell division	Methionine sulfoxide reductase	-0.640561	-0.0171994
839	pgk	Energy metabolism	Phosphoglycerate kinase	-0.635067	0.227281
184		Membrane transport	ABC transporter, ATP-binding protein, not identified	-0.631697	-0.453737
1868	splB	Virulence enzyme/toxin	Probable serine protease	-0.627785	-0.33674
2189		Regulation	Transcriptionnal regulator, Sir 2 family	-0.625914	-0.277545
1169		Virulence adhesin	Fibrinogen-binding protein	-0.610823	0.258617
723	ssaA	Cell wall/Cell division	Homolog to streptococcal secretory antigen A, LysM domain and Antigenic surface protein	-0.609792	-0.198325
1867	splC	Virulence enzyme/toxin	Probable serine protease	-0.606037	-0.418782
1451	arlR	Virulence regulator	DNA-binding response regulator	-0.599884	-1.52113
706	fhuG	Iron metabolism	Ferrichrome transport permease	-0.596443	-0.477578
1942	vraR	Regulation	DNA-binding response regulator, VraR	-0.59635	-0.443716
1781	sasI/isdH	Membrane transport	Cell wall surface anchor family protein, harA N315 homolog	-0.596232	-0.70803
779		Membrane transport	ABC transporter, ATP-binding protein, not identified	-0.593875	-0.636593
705	fhuB	Membrane transport	Ferrichrome transport permease	-0.585925	-0.510912
1880	lukD	Virulence enzyme/toxin	Leukotoxin	-0.581912	-0.433423
1721	clpX	Stress response	ATP-dependent Clp protease, ATP-binding subunit ClpX	-0.571372	0.203021
1618	rpoD	Regulation	RNA polymerase sigma factor, homolog sigA	-0.567151	-0.149913
1441		Membrane transport	Conserved hypothetical protein, similar to tellurite resistance prot	-0.564374	-0.112167
1052	menD	Energy metabolism	Carboxylate synthase	-0.563449	-0.0422291
1929		Membrane transport	ABC transporter, ATP-binding protein, not identified	-0.560002	-0.693961
2166	htsB	Membrane transport	Possible heme-iron transport system, ABC transporter permease	-0.558846	-0.321299
2168		Membrane transport	Conserved hypothetical protein	-0.553428	-0.761002
2531		Stress response	Transcriptional regulator, MarR family	-0.548557	-0.391155
1178		Virulence enzyme/toxin	Exotoxin 1	-0.546813	-0.369604
921		Virulence enzyme/toxin	Probable hemolysin	-0.546	-0.202288
1453	murG	Cell wall/Cell division	UDP-GlucNac-MurNac-(pentapeptide) PP-C55-GlucNac transferase	-0.544132	-0.901224
840	tpiA	Energy metabolism	Triosephosphate isomerase	-0.542117	0.343198
2138		Membrane transport	Cation efflux familiy protein	-0.537131	-1.4109
1168	fib/efb	Virulence adhesin	Fibrinogen-binding protein	-0.536729	0.273391
882		Membrane transport	ABC transporter, ATP-binding protein, not identified	-0.531533	-1.14328
461	guaA	Nucleic acid metabolism	GMP synthetase	-0.521961	-1.23176
2074	ddlA	Cell wall/Cell division	D-alanine-D-alanine ligase	-0.512642	-0.797704
2692	icaC	Virulence biofilm	Biosynthesis and degradation of surface polysaccharides and lipopolysaccharides	-0.501443	-1.00459
2385		Stress response	Heat shock protein, Hsp20 family	-0.5013	-0.606156
1389	parE	Nucleic acid metabolism	DNA topoisomerase IV, B subunit	-0.498344	-0.330256
2136	Csb9	Stress response	Conserved protein, Csb9 (biosynthesis/metabolism-associated genes in Moisan)	-0.490032	-0.394333
2554	cidB	Cell wall/Cell division	Membrane protein, putative, linked to LrgAB	-0.484544	-0.885683
418		Membrane transport	MttA/Hcf 106 family protein with Fur box	-0.481746	-0.937959
1146	isdG	Membrane transport	Heme-iron transport, cytoplasmic protein	-0.481485	-0.874987
977	frpA	Membrane transport	Fur-regulated protein A, possible membrane protein (Allard frp operon, Morissey 2002 IAI)	-0.475642	-0.805344
1951		Cell wall/Cell division	Mur ligase family protein	-0.468031	-0.374643
1221	gmk	Energy metabolism	guanylate kinase	-0.46515	-2.09415
1866	splD	Virulence enzyme/toxin	Probable serine protease	-0.440699	-0.49023
567	ctsR	Stress response	Transcriptional regulator	-0.432563	-0.0354886
976		Membrane transport	Hydrolase, haloacid dehalogenase like familly	-0.425858	-0.575829
2563	clp	Stress response	ATP-dependant protease	-0.420092	0.0509044
1745	pyk	Energy metabolism	Pyruvate kinase	-0.419471	-0.670363
1143	isdE	Membrane transport	Heme-iron transport, heme-iron permease system	-0.416226	-1.15506
1893		Membrane transport	ABC transporter, ATP-binding protein, not identified	-0.414214	-0.547092
2165	htsA	Membrane transport	Possible heme-iron transport system, ABC transporter permease	-0.410048	-0.323735
1410	femA	Cell wall/Cell division	Biosynthesis of murein sacculus and peptidoglycan	-0.404266	-0.346681
1905	vraR	Regulation	DNA-binding response regulator, VraR	-0.403895	-0.678292
2173	asp23	Stress response	Alkaline shock protein 23	-0.402683	0.0840548
556		Stress Response	Chaperonine, Hsp33 homolog	-0.395399	-0.354103
2211		Membrane transport	ABC transporter, ATP-binding protein	-0.395212	-1.0992
2092	murA	Cell wall/Cell division	UDP-N-acetylglucosamine 1-carboxyvinyltransferase	-0.394821	-0.106898
2584	isaA	Virulence adhesin	Immunodominant protein A, lytic transglycosylase	-0.393106	-0.914943
1179		Virulence enzyme/toxin	Exotoxin 2	-0.391952	-0.330866
2549		Lipid metabolism	Esterase, putative	-0.387754	-0.515575
301		Energy metabolism	Formate / nitrite transporter protein	-0.381274	1.82611
1397	msrA	Cell wall/Cell division	Methionine sulfoxide reductase	-0.379777	-1.07415
780	recQ	Nucleic acid metabolism	ATP-dependent DNA helicase	-0.379563	-0.407814
1144	isdF	Membrane transport	Heme-iron transport, heme-iron permease system	-0.379287	-1.1562
1145	srtB	Virulence adhesin	Sortase B	-0.372221	-1.05141
2116	murZ	Cell wall/Cell division	UDP-N-acetylglucosamine 1-carboxyvinyltransferase	-0.364537	-0.532243
796	sstA	Membrane transport	Possible ferrichrome ABC transporter permease	-0.330102	-0.309803
2553	cidC	Cell wall/Cell division	Pyruvate oxidase, linked to LrgAB	-0.32695	0.819756
99	sirA	Iron metabolism	Possible staphylobactin ABC transporter	-0.324194	-0.805022
2555	cidR	Cell wall/Cell division	Transcriptional regulator, LysR family, putative, linked to LrgAB	-0.313111	-0.920923
1887	hemY	Energy metabolism	Porphyrin biosynthesis	-0.307274	0.0298107
507		Membrane transport	LysM domain protein	-0.298972	-0.500452
2169		Membrane transport	Aerobactin biosynthesis protein, IucA/IucC family	-0.281472	-0.482804
107	sbnH	Membrane transport	Staphylobactin biosynthesis	-0.240646	-0.121734
2210		Membrane transport	ABC transporter, ATP-binding protein, not identified	-0.239606	-0.84772
1511	gerCB	Stress response	Methlytransferase, UbiE/COQ5 family	-0.230355	-0.390197
1687	lytH	Cell wall/Cell division	N-acetylmuramoyl-L-alanine amidase, putative	-0.224896	-1.24073
104	sbnE	Membrane transport	Staphylobactin biosynthesis	-0.21136	-0.218291
106	sbnG	Membrane transport	Staphylobactin biosynthesis	-0.210855	-0.196577
1984	aldA	Energy metabolism	Aldehyde dehydrogenase	-0.208134	-0.583158
1141	isdC	Membrane transport	Heme-iron transport, NPQTN cell wall surface anchored protein	-0.203222	-1.18623
1062	atl	Cell wall/Cell division	Bifunctionnal autolysin	-0.182867	-0.0234458
617	Csb4	Energy metabolism	Hexulose-6P synthase, Csb4 (biosynthesis/metabolism in Moisan et al)	-0.146422	-0.38367
105	sbnF	Membrane transport	Staphylobactin biosynthesis	-0.119043	-0.0405584
857		Virulence enzyme/toxin	Staphylocoagulase, putative	-0.0999203	0.810263
1161	murI	Cell wall/Cell division	Glutamate racemase	-0.0529657	-1.21994
108	sbnI	Membrane transport	Staphylobactin biosynthesis	-0.0300648	-0.169398
694	tagH	Cell wall/Cell division	Teichoic acid ABC transporter protein, putative	-0.0271454	-1.64725
2277	fhuD2	Membrane transport	Ferrichrome transport, receptor	-0.0238807	-0.329746
1889	hemE	Energy metabolism	Porphyrin biosynthesis	-0.00834928	-0.10552
2114	ald/Csb24	Stress response	Aldehyde dehydrogenase, Csb24 (biosynthesis/metabolism-associated genes in Moisan)	-0.00308795	0.36006
1919		Regulation	Transcription regulator Fur family homolog	0.00974138	0.116784
102	sbnC	Membrane transport	Staphylobactin biosynthesis	0.013212	0.257271
101	sbnB	Membrane transport	Staphylobactin biosynthesis	0.0257756	-0.250522
1888	hemH	Energy metabolism	Porphyrin biosynthesis	0.0484846	0.17128
222	ldh	Energy metabolism	L-lactate deshydrogenase	0.0653866	5.44162
823	uvrB	Stress response	Excinuclease ABC, B subunit	0.0754908	1.31408
2369		Stress response	Disulfide reductase with Fur box	0.0807419	-0.271517
1138	isdB	Membrane transport	Heme-iron transport, LPXTG cell wall surface anchored protein	0.0991141	-0.808807
1746	pfk	Energy metabolism	Phosphofructokinase	0.104579	-1.28703
2088	sceD	Virulence enzyme/toxin	Exotoxin, SceD like	0.113579	2.20569
2534		Energy metabolism	NAD(P)H-flavin oxidoreductase	0.137619	-0.545136
2117	fba	Energy metabolism	Fructose-bisphosphate aldolase, class II	0.154407	-0.0845354
161		Membrane transport	Conserved hypothetical protein with Fur box	0.154968	-1.51341
204	pflB	Energy metabolism	Formate acetyltransferase	0.160269	2.23014
2167	htsC	Membrane transport	Possible heme-iron transport system, ABC transporter, ATP-binding	0.189299	0.456378
838	gapA1	Energy metabolism	Glyceraldehyde 3P deshydrogenase	0.195618	0.562625
453		Energy metabolism	NAD(P)H-flavin oxidoreductase	0.206162	0.117231
2170		Membrane transport	Putative transporter with Fur box	0.276822	-0.643914
100	sbnA	Membrane transport	Staphylobactin biosynthesis	0.305522	-0.319313
263	lytM	Cell wall/Cell division	Peptidoglycan hydrolase	0.329513	1.31446
829	trxB	Stress response	Thioredoxin reductase (TIGR function class= electron transport, nitrofurantoin resistance)	0.33997	-0.373023
914		Membrane transport	ABC transporter, ATP-binding protein, not identified	0.449018	1.04937
824	uvrA	Stress response	Excinuclease ABC, A subunit	0.465083	1.51774
704	fhuA	Membrane transport	Ferrichrome transport ATP-binding protein	0.47888	-0.0192155
205	pflA	Energy metabolism	Formate-lyase activating enzyme	0.544383	1.51381
1368	katA	Stress response	Catalase SigA dependant gene / TIGR 2007=Catalase	0.622188	0.0965126
2539	srtA	Virulence adhesin	Sortase A	0.629896	-0.810575
1541		Regulation	Transcription regulator Fur family homolog	0.650908	0.477676
1140	isdA	Membrane transport	Heme-iron transport, LPXTG cell wall surface anchored protein	0.945305	-1.74233
1952		Stress response	Possible ferritin	1.24513	0.471733
451	ahpF	Stress response	Alkyl hydroperoxide reductase, subunit F	2.42174	1.98054
452	ahpC	Stress response	Alkyl hydroperoxide reductase, subunit C	2.78139	1.87989
